# Supplementary material for: Assessment of goal-directed behavior and prospective memory in adult ADHD with an online 3D videogame simulating everyday tasks
Source: Sci Rep. 2023 Jun 8;13:9299. doi: 10.1038/s41598-023-36351-6 (PMC10248336; doi:10.1038/s41598-023-36351-6)
Supplement: Supplementary file 1 — Supplementary Information 1. [file 41598_2023_36351_MOESM1_ESM.xlsx]

## Sheet: Sheet1
		Age
Total score	Pearson's r	-0.284
	p-value	<.001	***
	BF10	>100
Task efficacy	Pearson's r	0.085
	p-value	0.112
	BF10	0.236
Navigation efficacy	Pearson's r	0.066
	p-value	0.219
	BF10	0.143
Controller motion	Pearson's r	-0.319
	p-value	<.001	***
	BF10	>100
Actions	Pearson's r	-0.406
	p-value	<.001	***
	BF10	>100
Correct event-based tasks	Pearson's r	-0.138
	p-value	0.01	**
	BF10	1.869
Correct time-based tasks	Pearson's r	-0.228
	p-value	<.001	***
	BF10	>100
Looked at the watch	Pearson's r	-0.255
	p-value	<.001	***
	BF10	>100
Total time	Pearson's r	0.101
	p-value	0.063
	BF10	0.379
Total movement	Pearson's r	-0.302
	p-value	<.001	***
	BF10	>100
Winding number	Pearson's r	-0.104
	p-value	0.054
	BF10	0.429
Click distance	Pearson's r	-0.22
	p-value	<.001	***
	BF10	>100
Empty clicks	Pearson's r	-0.159
	p-value	0.003	**
	BF10	4.96
Clicks on doors and drawers	Pearson's r	-0.238
	p-value	<.001	***
	BF10	>100
Relevant clicks	Pearson's r	-0.283
	p-value	<.001	***
	BF10	>100
Number of grabbed objects	Pearson's r	-0.352
	p-value	<.001	***
	BF10	>100
