# Supplementary material for: Assessment of goal-directed behavior and prospective memory in adult ADHD with an online 3D videogame simulating everyday tasks
Source: Sci Rep. 2023 Jun 8;13:9299. doi: 10.1038/s41598-023-36351-6 (PMC10248336; doi:10.1038/s41598-023-36351-6)
Supplement: Supplementary file 2 — Supplementary Information 2. [file 41598_2023_36351_MOESM2_ESM.xlsx]

## Sheet: Sheet1
	Pooled data											ADHD group
		ASRS-A		Diary		CPT com.		CPT STD		CPT om.		ASRS-A		Diary		CPT com.		CPT STD		CPT om.
Diary	r	0.649	***	—								0.563	***	—
	p	2.342e-35		—								1.191e-07		—
	BF10	>100										>100
CPT commissions	r	0.16	**	0.096		—						0.231	*	0.174		—
	p	0.006		0.109		—						0.039		0.132		—
	BF10	3.003		0.267		—						1.132		0.435
CPT mean STD	r	0.218	***	0.226	***	0.276	***	—				-0.025		0.104		0.253	*	—
	p	0.0002039		0.0001396		2.053e-06		—				0.827		0.376		0.025		—
	BF10	70.714		>100		>100						0.144		0.212		1.677
CPT omissions	r	0.125	*	0.138	*	0.309	***	0.702	***	—		0.068		0.12		0.307	**	0.745	***	—
	p	0.035		0.022		9.719e-08		2.487e-43		—		0.557		0.311		0.007		7.6e-15		—
	BF10	0.682		1.03		>100		>100		—		0.169		0.242		5.248		>100		—
Total score	r	0.055		-0.041		0.106		-0.232	***	-0.117		0.106		0.093		0.1		-0.239	*	-0.27
	p	0.307		0.502		0.076		9.995e-05		0.052		0.289		0.438		0.392		0.039		0.021
	BF10	0.113		0.095		0.357		>100		0.494		0.215		0.198		0.205		1.17		1.997
Task efficacy	r	-0.083		-0.131	*	-0.089		-0.249	***	-0.193		0.042		-0.065		-0.04		-0.188		-0.239
	p	0.123		0.03		0.135		2.882e-05		0.001		0.673		0.583		0.732		0.103		0.04
	BF10	0.22		0.784		0.227		>100		12.878		0.134		0.17		0.151		0.526		1.151
Navigation efficacy	r	-0.047		-0.101		-0.039		-0.184	**	-0.154		0.058		-0.044		0.025		-0.15		-0.19
	p	0.383		0.095		0.515		0.002		0.01		0.559		0.71		0.831		0.196		0.106
	BF10	0.098		0.302		0.092		8.036		1.965		0.145		0.156		0.146		0.325		0.524
Controller motion	r	0.009		0.058		-0.053		-0.066		-0.05		0.063		0.255	*	0.027		-0.052		-0.17
	p	0.861		0.342		0.382		0.275		0.406		0.526		0.029		0.815		0.657		0.148
	BF10	0.068		0.119		0.11		0.136		0.107		0.15		1.507		0.146		0.158		0.406
Actions	r	0.152	**	0.156	*	0.085		0.01		0.007		0.108		0.267	*	-0.014		-0.07		-0.138
	p	0.005		0.011		0.16		0.876		0.913		0.279		0.023		0.904		0.55		0.243
	BF10	3.476		1.966		0.202		0.077		0.077		0.219		1.828		0.144		0.172		0.285
Correct event-based tasks	r	0.067		0.032		0.131	*	-0.057		-0.058		0.127		0.138		-0.052		-0.077		-0.195
	p	0.214		0.602		0.028		0.343		0.333		0.197		0.244		0.653		0.511		0.095
	BF10	0.145		0.086		0.835		0.118		0.12		0.278		0.284		0.157		0.177		0.568
Correct time-based tasks	r	0.028		-0.051		0.032		-0.003		-0.024		0.046		-0.023		-0.071		-0.075		-0.092
	p	0.603		0.405		0.589		0.959		0.695		0.648		0.848		0.544		0.522		0.438
	BF10	0.077		0.107		0.087		0.076		0.082		0.137		0.15		0.172		0.176		0.196
Looked at the watch	r	0.021		0.046		0.086		-0.089		-0.019		0.076		0.213		0.103		-0.024		-0.029
	p	0.704		0.454		0.153		0.142		0.754		0.448		0.072		0.374		0.838		0.81
	BF10	0.073		0.1		0.207		0.221		0.08		0.164		0.718		0.211		0.147		0.15
Total time	r	-0.009		0.141	*	-0.108		0.005		-0.031		0.148		0.236	*	0.006		0.057		0.148
	p	0.872		0.02		0.073		0.928		0.614		0.137		0.046		0.961		0.629		0.214
	BF10	0.069		1.115		0.371		0.076		0.086		0.369		1.028		0.144		0.163		0.314
Total movement	r	-0.017		-0.015		-0.013		-0.15	*	-0.109		0.041		0.134		-0.089		-0.135		-0.262
	p	0.75		0.802		0.824		0.013		0.072		0.684		0.259		0.439		0.244		0.024
	BF10	0.071		0.078		0.077		1.63		0.378		0.134		0.273		0.191		0.279		1.769
Winding number	r	-0.105		-0.007		-0.042		0.021		-0.002		-0.14		0.124		0.039		0.235	*	0.058
	p	0.051		0.915		0.482		0.731		0.97		0.156		0.297		0.739		0.041		0.626
	BF10	0.445		0.076		0.096		0.08		0.076		0.331		0.249		0.15		1.115		0.163
Click distance	r	0.173	**	0.158	**	0.133	*	0.137	*	0.101		0.016		0.162		-0.006		-0.014		0.008
	p	0.001		0.009		0.027		0.024		0.096		0.872		0.173		0.96		0.903		0.946
	BF10	11.61		2.174		0.855		0.963		0.301		0.125		0.365		0.143		0.145		0.147
Empty clicks	r	0.155	**	0.198	**	0.092		0.232	***	0.186		0.057		0.216		0.038		0.17		0.201
	p	0.004		0.001		0.127		0.0001123		0.002		0.571		0.066		0.744		0.141		0.086
	BF10	4.032		15.356		0.24		>100		8.26		0.145		0.762		0.15		0.414		0.616
Clicks on doors and drawers	r	0.129	*	0.126	*	0.143	*	0.103		0.097		0.121		0.272	*	0.116		0.095		0.03
	p	0.018		0.04		0.018		0.092		0.114		0.228		0.022		0.323		0.419		0.801
	BF10	1.125		0.624		1.224		0.314		0.265		0.254		1.94		0.233		0.2		0.152
Relevant clicks	r	0.047		-0.015		0.086		-0.042		-0.002		0.115		0.163		0.092		0.004		0.005
	p	0.387		0.803		0.155		0.484		0.969		0.246		0.17		0.429		0.972		0.964
	BF10	0.098		0.078		0.206		0.096		0.076		0.239		0.37		0.195		0.144		0.146
Number of grabbed objects	r	0.16	**	0.161	**	0.163	**	0.147	*	0.152		-0.049		0.139		0.173		0.119		0.123
	p	0.003		0.008		0.007		0.015		0.012		0.624		0.245		0.134		0.311		0.301
	BF10	5.427		2.534		2.941		1.406		1.731		0.139		0.285		0.431		0.239		0.247
* p < .05, ** p < .01, *** p < .001
